# Supplementary material for: The Foreign Language Effect on Moral Judgment: The Role of Emotions and Norms
Source: PLoS One. 2015 Jul 15;10(7):e0131529. doi: 10.1371/journal.pone.0131529 (PMC4503530; doi:10.1371/journal.pone.0131529)
Supplement: S2 Dataset — (ZIP) [file pone.0131529.s002.zip]

Archive with 1 entries (1 files):
- S2_Dataset.sav
